# Supplementary material for: Rapid Monitoring and Quantification of Primary and Secondary Oxidative Markers in Edible Oils During Deep Frying Using Near-Infrared Spectroscopy and Chemometrics
Source: Foods. 2026 Feb 4;15(3):557. doi: 10.3390/foods15030557 (PMC12897350; doi:10.3390/foods15030557)
Supplement: Supplementary file 1 [file foods-15-00557-s001.zip]

Archive with 1 entries (1 files):
- foods-4104195-supplementary.pdf
